# Supplementary material for: Genome-Wide Association Study Identifies a Rice Panicle Blast Resistance Gene Pb3 Encoding NLR Protein
Source: Int J Mol Sci. 2022 Nov 14;23(22):14032. doi: 10.3390/ijms232214032 (PMC9698523; doi:10.3390/ijms232214032)
Supplement: Supplementary file 1 [file ijms-23-14032-s001.zip]

Archive with 1 entries (1 files):
- ijms-2004179-supplementary.pdf
